# Supplementary material for: Lipid-associated macrophages’ promotion of fibrosis resolution during MASH regression requires TREM2
Source: Proc Natl Acad Sci U S A. 2024 Aug 22;121(35):e2405746121. doi: 10.1073/pnas.2405746121 (PMC11363294; doi:10.1073/pnas.2405746121)
Supplement: Supplementary file 2 — Dataset S01 (XLSX) [file pnas.2405746121.sd01.xlsx]

## Sheet: Sheet 1
Dataset S1: Single cell RNAseq of Liver Non-Parenchymal cells (NPC) - Cluster Identity based on Panglao database
cluster	cell_type	-log10p	overlapping_markers
Cluster0	Kupffer cells	20.5497	ADGRE1;C1QA;C1QB;C1QC;CD14;CD163;CD38;CLEC1B;CLEC4F;CSF1R;FOLR2;FTL;HFE;IRF7;MARCO;MSR1;PLTP;SLC11A1;SLC15A3;SLC40A1;SPIC;TIMD4;TLR4;VSIG4
Cluster0	Macrophages	17.6742	ADGRE1;ADGRE5;AIF1;C3AR1;CCL24;CCR2;CD14;CD163;CD180;CD300A;CD5L;CD86;CSF1R;CYBB;CYTH4;DAB2;FCGR1A;FGD2;FPR1;HFE;HPGD;IFNAR2;ITGAL;LPCAT2;MAF;MRC1;PARP14;PLTP;SCIMP;SLC11A1;SLC15A3;SLC7A7;SYK;TLR2;TLR4;TREML4;VSIG4
Cluster0	Monocytes	16.2872	ACP5;ADGRE1;CCR2;CD14;CD163;CD44;CD86;CEBPB;CFP;CLEC12A;CMKLR1;CSF1R;DYSF;FCGR1A;FCGR2B;FCGR3B;HCK;IFIT3;IFITM3;IRF7;ITGAL;LST1;LY6E;LYN;MRC1;RGS2;SPI1;TLR4;ZFP36L2
Cluster0	Red pulp macrophages	16.2344	ADGRE1;CD86;HMOX1;MERTK;NR1H3;SIGLEC1;SLC11A1;SLC40A1;SPIC;TREML4;VCAM1
Cluster0	Microglia	11.4573	AIF1;C1QB;CD180;CD53;CEBPA;CSF1R;CTSS;CYFIP1;CYTH4;ENTPD1;IL10RA;ITGB5;LAIR1;LPCAT2;MAFB;MERTK;P2RY12;P2RY13;PTGS1;TBXAS1;TCIRG1
Cluster0	Dendritic cells	6.9892	ADGRE1;AIF1;AXL;CADM1;CCR2;CD14;CD163;CD180;CD86;CTSS;DAB2;FCGR2B;FGD2;FTL;HCK;HFE;LST1;PLBD1;SCIMP;SLC11A1;VSIG4
Cluster0	Platelets	5.84124	ADAM10;ADGRE5;ALDH2;ATP8A1;CD84;CLEC1B;CTSA;DAB2;GPX1;HFE;LAPTM5;LTBR;NCOA4;P2RY12;PTGS1;RAP1B;RASGRP2;SCARB1;TLR4
Cluster1	Macrophages	35.5336	ADGRE1;AIF1;C3AR1;CCL24;CCR2;CD14;CD180;CD300A;CD36;CD5L;CD74;CD83;CD86;CSF1R;CXCL16;CYBB;CYTH4;FCGR1A;FGD2;FPR1;HFE;HPGD;HPGDS;IFNAR2;IL1B;LPCAT2;MAF;MRC1;MS4A6A;MS4A7;NCEH1;P2RY6;PARP14;PLTP;RAB20;RGS1;SCIMP;SLAMF9;SLC11A1;SLC15A3;SLC37A2;SLC7A7;SYK;TREM2;TREML4;TYROBP;UCP2;VSIG4
Cluster1	Monocytes	25.406	ACP5;ADGRE1;CCR2;CD14;CD36;CD44;CD86;CEBPB;CFP;CLEC12A;CMKLR1;CSF1R;DYSF;FCGR1A;FCGR2B;FCGR3B;HCK;IFIT3;IFITM3;IL1B;IL1RN;IRF7;LST1;LY6E;LYN;MRC1;MS4A6A;MS4A7;PSAP;RGS1;RGS2;RHOC;SPI1
Cluster1	Kupffer cells	21.4177	ADGRE1;C1QA;C1QB;C1QC;CD14;CD38;CLEC1B;CLEC4F;CSF1R;FOLR2;FTL;HFE;IL1B;IRF7;MSR1;PLTP;SLC11A1;SLC15A3;SLC40A1;SPIC;STARD5;VSIG4
Cluster1	Red pulp macrophages	18.135	ADGRE1;CD86;HMOX1;MERTK;NR1H3;SIGLEC1;SLC11A1;SLC40A1;SPIC;TREML4;VCAM1
Cluster1	Microglia	18.0393	AIF1;C1QB;CD180;CEBPA;CSF1R;CTSS;CYFIP1;CYTH4;ENTPD1;FOS;HPGDS;ITGB5;LAIR1;LPCAT2;MAFB;MERTK;P2RY12;P2RY13;P2RY6;PTGS1;TBXAS1;TCIRG1;TREM2;UCP2
Cluster1	Dendritic cells	11.5353	ADGRE1;AIF1;AXL;CADM1;CCR2;CD14;CD180;CD83;CD86;CTSS;CXCL16;FCGR2B;FGD2;FTL;HCK;HFE;HLA-DMA;HLA-DMB;LST1;SCIMP;SLC11A1;TREM2;VSIG4
Cluster1	Alveolar macrophages	6.29523	CD36;CSF2RB;GNGT2;IL1B;MPP1;MRC1;TNFAIP2;TRIM25
Cluster1	Platelets	5.50046	ADAM10;ALDH2;ATP8A1;CD36;CD84;CLEC1B;CTSA;GPX1;HFE;NCOA4;P2RY12;PTGS1;RAP1B;RASGRP2;SCARB1
Cluster10	Gamma delta T cells	10.134	AURKB;BIRC5;CENPA;HMGB2;MKI67;NUSAP1;PCNA;STMN1;TOP2A;TUBA1B;TUBB;TYMS;UBE2C
Cluster10	Kupffer cells	9.54766	ADGRE1;C1QA;C1QB;C1QC;CLEC1B;CLEC4F;CSF1R;FOLR2;MSR1;SLC40A1;VSIG4
Cluster10	Red pulp macrophages	5.55437	ADGRE1;HMOX1;NR1H3;SLC40A1
Cluster10	Dendritic cells	5.33515	ADGRE1;AIF1;AXL;BATF3;CADM1;DAB2;FGD2;IRF8;NAAA;PLBD1;RAB7B;VSIG4
Cluster11	Endothelial cells	58.1474	ADGRF5;ADGRL4;AQP1;ARAP3;ARHGEF15;BMP2;CALCRL;CD300LG;CD36;CD55;CD9;CD93;CDH5;CLDN5;CLEC14A;CLEC1B;CLEC4G;CLIC4;DNASE1L3;DPP4;ECE1;ECSCR;EGFL7;EHD3;ELK3;EMCN;ENG;EPAS1;ETS1;F8;FABP4;FAM167B;FLT1;FLT4;GNG11;GPIHBP1;GPR182;HSPG2;HYAL2;ICAM2;ID3;IGFBP7;KDR;LIFR;LYVE1;MCAM;MGLL;MMRN2;NPR1;NRP2;OIT3;PECAM1;PLVAP;PTPRB;RASGRP3;RASIP1;ROBO4;S100A13;SGK1;SLC9A3R2;SOX18;SPARC;STAB1;STAB2;TEK;TGFBR2;TIE1;T…
Cluster11	Endothelial cells (aorta)	6.14028	ARHGEF15;BACE2;CALCRL;EHD3;EMILIN1;FGD5;GIMAP4;HYAL2;ITGA9;NPR1;SHE;SOX18;STAB1
Cluster12	T memory cells	15.5721	CD2;CD247;CD27;CD28;CD3D;CD3E;CD3G;CXCR6;GIMAP1;GIMAP4;GRAP2;IKZF1;ITGB7;LAT;LCK;LTB;NKG7;PTPRCAP;SKAP1;TBC1D10C;TRBC1
Cluster12	T cells	12.1238	CD2;CD247;CD28;CD3D;CD3E;CD3G;CTSW;CXCR6;GIMAP5;GZMH;IL2RB;ITK;LAT;LCK;LTB;MBD2;PTPN22;PTPRCAP;S100A4;SH2D1A;SKAP1;THY1;TRBC1
Cluster12	Gamma delta T cells	11.8067	AURKB;BIRC5;CD247;CENPA;CENPF;CST7;CTSW;HMGB2;MKI67;NKG7;NUSAP1;PCNA;STMN1;TOP2A;TUBA1B;TUBB;TYMS;UBE2C
Cluster12	NK cells	6.25362	CD2;CD247;CD27;CD3G;CHSY1;CST7;CTSW;DOK2;GZMH;HSD11B1;IL2RB;LAT;NKG7;S100A4;SH2D2A
Cluster13	Neutrophils	15.721	C5AR1;CD24;CLEC4D;CLEC4E;CSF3R;CXCR2;HDC;HP;IL1B;ITGAM;LRG1;LYST;MMP9;NCF1;S100A8;S100A9;SELL;SORL1
Cluster13	Monocytes	12.5243	CD44;CEBPB;CSF3R;FGL2;HCK;IFITM3;IL1B;IL1RN;ITGAM;LST1;LYST;PTPRC;S100A8;S100A9;SELL;SPI1;ZFP36L2
Cluster13	Platelets	6.96521	ADGRE5;ALDH2;ALOX5AP;ARHGDIB;CD9;CRLF2;ITGB2;PLEK;PRKCD;RAP1B;S100A9;SELPLG;SRGN
Cluster13	T memory cells	6.75545	APBB1IP;CYTIP;IKZF1;KPNA4;LTB;PTPRC;S100A8;S100A9;SELL
Cluster13	Macrophages	6.12979	ADGRE5;C5AR1;CD300A;CLEC4D;FGL2;FGR;FMNL1;IL1B;ITGAM;MMP9;S100A8;SAMSN1;TYROBP
Cluster13	Microfold cells	5.68297	CYBA;IRF2;MARCKSL1;PGLYRP1;RAC2;TNFAIP2
Cluster14	Dendritic cells	11.2128	ASS1;BATF3;CCL22;CCR7;CD83;CXCL16;DPP4;ETV6;FLT3;FTL;HLA-DRB1;LY75;NR4A3;RELB;S100A4;SEMA4A;SERPINB9;SLAMF7;TRAF1
Cluster14	Macrophages	6.78941	ADAM8;CCL22;CCR7;CD200;CD74;CD83;CXCL16;IRF5;MYO1G;NR4A3;RBPJ;S100A4;SAMSN1;SLAMF7;SNX20
Cluster14	Microfold cells	6.37672	CTSH;CXCL16;CYBA;FABP5;FOXP4;MARCKSL1;RELB
Cluster15	Monocytes	17.5478	ACP5;CD48;CLEC12A;FCGR3B;HCK;IFITM3;ITGAX;LST1;LY6E;LYN;MS4A6A;MS4A7;NFKBIZ;PECAM1;PTPRC;PYCARD;RGS1;RGS2;SPI1;SPN;TET2;ZFP36L2
Cluster15	Macrophages	15.4894	CD180;CD300A;CYTH4;FABP4;FGR;FMNL1;HFE;ITGAX;LGALS3;MS4A4A;MS4A6A;MS4A7;MYO1G;PLTP;PPARG;RGS1;SAMSN1;SLAMF9;SLC11A1;SNX20;SYK;TGFBR1;TYROBP;UCP2
Cluster15	Platelets	7.33817	BIN2;CRLF2;CTSA;F11R;GRAP2;HFE;ITGB2;OST4;PECAM1;PLEK;PPDPF;RAP1B;SELPLG;SPN
Cluster15	Microglia	7.29739	APBB1IP;BIN2;C1QB;CD180;CD53;CYTH4;FOS;ITGAX;LAIR1;TGFBR1;UCP2
Cluster16	B cells	22.8726	BLNK;CD24;CD79A;CD79B;CRELD2;EDEM1;EDEM2;FCHSD2;FCRLA;IGHM;IGKC;IGLL1;LY6D;MZB1;POU2AF1;RALGPS2;SEC61A1;SMAP2;SWAP70;TNFRSF13B;TXNDC11
Cluster16	B cells naive	10.4997	CD37;CD79A;CD79B;FOXP1;IGHM;IGKC;IRF8;RALGPS2;RASGRP2;SELL
Cluster16	B cells memory	9.3645	CD37;CD79A;CD79B;IGHM;IGKC;IRF8;RALGPS2;RASGRP2;TNFRSF13B
Cluster16	Plasma cells	8.20785	CD24;CD37;CD79A;IGHM;IGKC;MZB1;PPIB;SSR4;TNFRSF13B
Cluster16	Plasmacytoid dendritic cells	6.01244	BLNK;BST2;IGLL1;IRF8;MZB1;TCF4
Cluster17	Hepatocytes	7.59346	ACADM;ALB;APOA1;APOA2;APOC3;ARG1;ASS1;CEBPA;FGG;GC;OTC;PAH;SERPINA1;TKFC;TTC36;TTR
Cluster17	Proximal tubule cells	5.04542	ASS1;FAH;FBP1;GC;GSTZ1;HGD;RBP4;SORD;TTC36
Cluster2	Macrophages	31.2357	ADGRE1;AIF1;C3AR1;C5AR1;CCR2;CD14;CD300A;CD36;CD74;CSF1R;CX3CR1;CXCL16;CYBB;FCGR1A;GPNMB;HPGDS;IFNAR2;IRF5;ITGAX;LGALS3;LPCAT2;MS4A4A;MS4A6A;MS4A7;NCEH1;P2RY6;RAB7B;SLC11A1;SLC15A3;TGFBR1;TREM2;TYROBP;UCP2
Cluster2	Microglia	21.0199	AIF1;C1QB;C5AR1;CEBPA;CSF1R;CTSS;CX3CR1;CYFIP1;HPGDS;ITGAX;ITGB5;LAIR1;LPCAT2;MAFB;P2RY6;TBXAS1;TCIRG1;TGFBR1;TREM2;UCP2
Cluster2	Dendritic cells	14.9535	ADGRE1;AIF1;AXL;CCR2;CD14;CTSS;CX3CR1;CXCL16;FCGR2B;FTL;HLA-DMA;HLA-DMB;ITGAX;LGALS3;LST1;RAB7B;SLAMF8;SLC11A1;TREM2
Cluster2	Monocytes	13.548	ACP5;ADGRE1;CCR2;CD14;CD36;CLEC12A;CSF1R;CX3CR1;FCGR1A;FCGR2B;ITGAX;LST1;MS4A6A;MS4A7;PSAP;SPI1
Cluster2	Kupffer cells	9.09758	ADGRE1;C1QA;C1QB;C1QC;CD14;CSF1R;FTL;SLC11A1;SLC15A3
Cluster2	Microfold cells	6.55368	ANXA5;CTSD;CTSH;CXCL16;CYBA;FABP5
Cluster2	Langerhans cells	5.60986	FCGR1A;GPNMB;HLA-DMA;HLA-DMB;HLA-DQB2
Cluster2	Osteoclasts	5.42463	ACP5;CX3CR1;ITGAV;ITGB5;P2RY6;TNFRSF11A
Cluster3	T memory cells	24.5526	ARHGAP15;ARHGAP45;ARHGEF1;BCL2;BIN2;CD2;CD3G;CD7;EPSTI1;GIMAP1;GIMAP4;IKZF1;ITGB7;LCK;LTB;NKG7;PTPRC;PTPRCAP;RAPGEF6;SKAP1;TBC1D10C;TRBC1
Cluster3	NK cells	22.2301	CCL4;CD2;CD244;CD3G;CD7;CHSY1;CST7;CTSW;DOCK2;DOK2;GZMA;GZMH;HOPX;IL2RB;IL2RG;KLRB1;KLRC1;KLRD1;KLRK1;NCR1;NKG7;PRF1;TXK;XCL1
Cluster3	T cells	18.6547	BCL2;CCL4;CD160;CD2;CD3G;CD52;CD7;CTSW;GIMAP5;GZMA;GZMH;HOPX;IL2RB;KLRB1;LCK;LTB;MBD2;PTPN22;PTPRCAP;SKAP1;TRBC1;TXK
Cluster3	Decidual cells	6.53351	CST7;CTSW;KLRC1;XCL1
Cluster3	Gamma delta T cells	5.84867	CD7;CST7;CTSW;GZMA;HOPX;KLRD1;NKG7;PRF1
Cluster4	T memory cells	28.7592	ARHGAP15;ARHGAP45;ARHGEF1;BCL2;CD2;CD247;CD3D;CD3E;CD3G;CXCR6;EPSTI1;GIMAP1;GIMAP4;IKZF1;ITGB7;LAT;LCK;LTB;NKG7;PTPRC;PTPRCAP;RAPGEF6;SKAP1;TBC1D10C;TRBC1
Cluster4	T cells	18.117	BCL2;CD2;CD247;CD3D;CD3E;CD3G;CD52;CTSW;CXCR6;GIMAP5;HOPX;IL2RB;ITK;LAT;LCK;LTB;MBD2;PTPN22;PTPRCAP;SKAP1;THY1;TRBC1
Cluster4	NK cells	6.81872	CD2;CD247;CD3G;CTSW;DOCK2;DOK2;HOPX;IL2RB;IL2RG;LAT;NKG7
Cluster5	Monocytes	16.817	ACE;CCR2;CEBPB;CX3CR1;FCGR2B;FN1;HCK;IFITM3;ITGAL;ITGAM;LST1;LY6E;LYN;MS4A6A;PSAP;PTPRC;PYCARD;S100A4;SPI1;TET2;ZFP36L2
Cluster5	Macrophages	12.9459	ADGRE5;CCR2;CD300A;CX3CR1;CYBB;F13A1;FGR;FMNL1;IRF5;ITGAL;ITGAM;LGALS3;MS4A4A;MS4A6A;MYO1G;S100A4;SAMSN1;SNX20;TREML4;TYROBP;UCP2
Cluster5	Dendritic cells	7.53061	ANXA1;CCR2;CTSS;CX3CR1;FCGR2B;HCK;ITGAM;LGALS3;LST1;NAPSA;PLAC8;PTPRC;RNASE6;S100A4
Cluster5	Fibroblasts	5.83842	ABI3;CCR2;CEBPB;FGR;FN1;HCK;ITGAL;PRKCD;S100A4;TNFRSF1B;TREML4;UCP2;VIM;ZEB2
Cluster5	Alveolar macrophages	5.67177	CSF2RB;GDA;GNGT2;MCEMP1;MPP1;S100A4
Cluster5	Platelets	5.18087	ADGRE5;ALDH2;ALOX5AP;ARHGDIB;BIN2;F13A1;GPX1;ITGB2;PLEK;PRKCD;RAP1B
Cluster6	T cells	27.6344	BCL2;CCL4;CD2;CD247;CD3D;CD3E;CD3G;CD52;CD7;CD8A;CD8B;CXCR6;FMNL1;GIMAP5;GZMH;GZMK;IL2RB;LAG3;LAT;LCK;LTB;MBD2;PTPN22;PTPRCAP;SH2D1A;SKAP1;THY1;TRBC1
Cluster6	T memory cells	23.8041	ARHGAP45;ARHGEF1;BCL2;CD2;CD247;CD3D;CD3E;CD3G;CD7;CXCR6;GIMAP1;IKZF1;LAT;LCK;LTB;NKG7;PTPRC;PTPRCAP;SKAP1;TBC1D10C;TRBC1
Cluster6	NK cells	11.7306	CCL4;CD2;CD247;CD3G;CD7;CD8A;CST7;DOCK2;GZMH;GZMK;IL2RB;LAT;NKG7;PRF1;SH2D2A
Cluster7	Dendritic cells	14.5458	ANXA1;ASS1;CCR2;CD209;DPP4;FLT3;HFE;HLA-DMA;HLA-DMB;ITGAM;ITGAX;KMO;LGALS3;NAPSA;PLAC8;PLBD1;RNASE6;S100A4;SLAMF7
Cluster7	Macrophages	8.36575	CCR2;CD300A;CD74;HFE;ITGAM;ITGAX;LGALS3;MS4A4A;MS4A6A;RBPJ;S100A4;SLAMF7;SLAMF9;SNX20
Cluster8	Kupffer cells	15.5773	ADGRE1;C1QA;C1QB;C1QC;CD163;CD38;CLEC1B;CLEC4F;CSF1R;FOLR2;IRF7;MSR1;PLTP;SLC40A1;TIMD4;VSIG4
Cluster8	Monocytes	10.8655	ADGRE1;CCR2;CD163;CD44;CEBPB;CFP;CLEC12A;CSF1R;FCGR3B;HCK;IRF7;ITGAL;LY6E;LYN;MRC1;PSAP;RGS2
Cluster8	Red pulp macrophages	8.67827	ADGRE1;HMOX1;MERTK;NR1H3;SLC40A1;VCAM1
Cluster8	Microglia	7.56173	AIF1;APBB1IP;C1QB;CD53;CSF1R;CTSS;CYFIP1;ITGB5;LAIR1;MAFB;MERTK;PTGS1
Cluster8	Macrophages	7.1378	ADGRE1;AIF1;CCL24;CCR2;CD163;CD5L;CSF1R;CXCL16;CYBB;HPGD;IFNAR2;ITGAL;MAF;MRC1;PLTP;VSIG4
Cluster9	Dendritic cells	26.9084	ANXA1;AP1S3;BATF3;BTLA;CADM1;CCR2;CD180;CD86;CLEC9A;DNASE1L3;DPP4;FGD2;FLT3;HFE;HLA-DMA;HLA-DMB;IRF8;ITGAE;ITGAX;KIT;KMO;NAAA;NAPSA;PLAC8;PLBD1;RAB7B;RNASE6;RYR1;SLAMF7;SLAMF8;TLR3;XCR1
Cluster9	Macrophages	8.24298	ADAM8;CCR2;CD180;CD74;CD86;CYP27A1;DNASE1L3;FGD2;FGL2;HFE;IRF5;ITGAX;NAAA;RAB7B;RBPJ;SLAMF7
